# Supplementary material for: Streptococcal Toxic Shock Syndrome: Diagnostic and Therapeutic Approaches Incorporating Point-of-Care Antigen Testing—Case Series
Source: Clin Pract. 2025 Mar 28;15(4):70. doi: 10.3390/clinpract15040070 (PMC12026385; doi:10.3390/clinpract15040070)
Supplement: Supplementary file 1 [file clinpract-15-00070-s001.zip]

Archive with 1 entries (1 files):
- clinpract-3464769-supplementary.pdf
